# Supplementary material for: Surfactant-Mediated Co-Existence of Single-Walled Carbon Nanotube Networks and Cellulose Nanocrystal Mesophases
Source: Nanomaterials (Basel). 2021 Nov 13;11(11):3059. doi: 10.3390/nano11113059 (PMC8624387; doi:10.3390/nano11113059)
Supplement: Supplementary file 1 [file nanomaterials-11-03059-s001.zip]

Archive with 1 entries (1 files):
- nanomaterials-1428741-supplementary.pdf
